# Supplementary material for: ICAM-1 Targeted Drug Combination Nanoparticles Enhanced Gemcitabine-Paclitaxel Exposure and Breast Cancer Suppression in Mouse Models
Source: Pharmaceutics. 2021 Dec 31;14(1):89. doi: 10.3390/pharmaceutics14010089 (PMC8779833; doi:10.3390/pharmaceutics14010089)
Supplement: Supplementary file 1 [file pharmaceutics-14-00089-s001.zip]

Archive with 1 entries (1 files):
- pharmaceutics-1512085-supplementary.pdf
